# Supplementary material for: Dietary Intakes and Exposures to Minerals and Trace Elements from Cereal-Based Mixtures: Potential Health Benefits and Risks for Adults
Source: Nutrients. 2025 Aug 31;17(17):2848. doi: 10.3390/nu17172848 (PMC12430257; doi:10.3390/nu17172848)
Supplement: Supplementary file 1 [file nutrients-17-02848-s001.zip]

Archive with 1 entries (1 files):
- nutrients-3825037-supplementary.pdf
